# Supplementary material for: Urate Levels as a Predictor of the Prevalence and Level of Cardiovascular Risk Factors: An Identificación de La PoBlación Española de Riesgo Cardiovascular y Renal Study
Source: Biomolecules. 2024 Nov 29;14(12):1530. doi: 10.3390/biom14121530 (PMC11673880; doi:10.3390/biom14121530)
Supplement: Supplementary file 1 [file biomolecules-14-01530-s001.zip]

Archive with 1 entries (1 files):
- biomolecules-3269908-supplementary.pdf
